# Supplementary material for: Acute MPTP Treatment Impairs Dendritic Spine Density in the Mouse Hippocampus
Source: Brain Sci. 2021 Jun 23;11(7):833. doi: 10.3390/brainsci11070833 (PMC8301854; doi:10.3390/brainsci11070833)
Supplement: Supplementary file 1 [file brainsci-11-00833-s001.zip]

Archive with 1 entries (1 files):
- brainsci-1230745-supplementary.pdf
